# Supplementary material for: Comparative Metabolome and Transcriptome Analyses Reveal Differential Enrichment of Metabolites with Age in Panax notoginseng Roots
Source: Plants (Basel). 2024 May 23;13(11):1441. doi: 10.3390/plants13111441 (PMC11175106; doi:10.3390/plants13111441)
Supplement: Supplementary file 1 [file plants-13-01441-s001.zip]

Archive with 1 entries (1 files):
- plants-2939124-supplementary.pdf
